# Supplementary material for: Plasma hsa-miR-22-3p Might Serve as an Early Predictor of Ventricular Function Recovery after ST-Elevation Acute Myocardial Infarction
Source: Biomedicines. 2023 Aug 17;11(8):2289. doi: 10.3390/biomedicines11082289 (PMC10452683; doi:10.3390/biomedicines11082289)
Supplement: Supplementary file 1 [file biomedicines-11-02289-s001.zip]

Archive with 2 entries (2 files):
- Supplementary File S1-miR -22 RE.xlsx
- Supplementary File S2-miR -22 FINAL.xlsx
