# Supplementary material for: Plasma hsa-miR-22-3p Might Serve as an Early Predictor of Ventricular Function Recovery after ST-Elevation Acute Myocardial Infarction
Source: Biomedicines. 2023 Aug 17;11(8):2289. doi: 10.3390/biomedicines11082289 (PMC10452683; doi:10.3390/biomedicines11082289)
Supplement: Supplementary file 1 [file biomedicines-11-02289-s001.zip › Supplementary File S1-miR -22 RE.xlsx]

## Sheet: STEMI ALL
Sample no.	Adjusted miR-22	SEX (1: male; 0: female)	Age (years)	DEBUTE (hours)	Hypertension (stage)	DM (1: yes; 0: no)	SMOKING (1: present)	OBESITY (BMI>=30)	sBP (mmHg)	dBP (mmHg)	HR (b/min)	Creatine Kinase (U/L)	CK-MB (U/L)	LDH	ASAT	ALAT	STEMI inf (1: yes)	STEMI ant (1: yes)	STEMI lat (1:yes)	STEMI post (1: yes)	STEMI sept (1: yes)	STEMI VD (1: yes)	cTnI (ng/mL)	ERYTHROCYTES (miL/uL)	Hb (g/dL)	Hematocrit (%)	LEUCOCYTES (/uL)	NEUTROPHILES (%)	LYMPHOCYTES (%)	THROMBOCYTES (/uL)	ESR (mm/hr)	GLYCEMIA (mg/dL)	CREATININE (mg/dL)	eGFR	CHOLESTEROL (mg/dL)	HDL (mg/dL)	LDL (mg/dL)	TRIGLYCERIDES (mg/dL)	URIC ACID (mg/dL)	Na (mmoles/L)	K (mmoles/L)	INR	APTT (sec)	Killip class	Burden of CAD	Complete revascularization	Deceased	Clopidogrel	Ticagrelor
1	4.46415	1	73	10	3	0	0	1	150	90	75	1648	296	979	249	41	1							4.58	14.4	43.3	7890	64.9	24.1	239000	9	103	1.09	67	201	51	106	222	5.9	143	4.1	1.56	21.5	1	2	1	0	0	1
2	0.996297	1	58	16	3	0	0	0	150	90	69	2829	203	1728	328	68	0	1					30	4.82	15.1	43.7	14740	80.7	8.6	277000	30	110	0.97	85.7	160	45	103	61	3.9	134	4			1	2	0	0	1	0
4	3.63291	0	63	2	3	0	0	1			75	1420	210	631	113	25	0	1					40000	4.98	15.1	46	14600	81	15.4	255000	20	140	1.06	74.3	114	39	51	122		139	3.9	1.56	34.2	1	2	1	0	1	0
7	2.27159	1	39	2	2	0	1	0	151	92	93	452	32	402	36	13	0	1					21670	4.7	15	43.7	20360	77.9	18.8	423000	9	116	1.05	89	197	44	136	86	5.7	138	3.9	1.22	27.4	1	3	3	0	0	1
15	1.56279	1	41	10	0	0	1	0	150	110	70	7412	516	2076	551	83	1	0						4.88	15.2	44.2	15690	73	20.6	326000	20	101	1.13	80.3	244	56	128	302	5	144	4.1	1.18	23.9	1	1	1	0	1	0
16	4.2934	1	72	10	2	0	0	0	100	75	70	3111	300	2327	486	89	0	1					30	5.05	14.9	45	12570	72.8	18.8	223000	18	75	1.22	58.9	138	38	100		4.9	138	3.7		41.8	1	1	1	0	1	0
17	3.78965	1	71	5	3	0	0	1	140	75	94	2840	257	2130	381	79	0	1						4.73	13.2	39.7	13820	78.4	13.6	192000	45	124	1.13	65	103	27	48	140	6.1	137	3	1.29	35.3	2	1	1	0	0	1
22	3.95661	0	80			1						758	151	930	143	108	1	0						3.24	10.2	31	10960	80	12.5	204000	90	150	2.52	17.4					13	140	3.9	3.55	30				1
25	6.83375	1	56	10	2	1	1	0	95	60	100	514	100	540	109	33	1	0					18881	4.34	14.3	43.4	11750	78.1	16	207000	8	176	0.82	98.9	166	39	82	223	5.6	141	4		42.3	2	1	1	0	1	0
28	4.56231	1	39	8	2	0	1	0	135	95	70	317	24	293	34	41	0	1					473	5.13	16	45.7	10320	63.9	32.6	268000	6	95	0.99	95.5			0		5.2	138	4.2	1.16	26	1	1	1	0	1	0
30	4.43561	1	62	2	2	1	1	0	140	70	88	80		497	28	47	1	0					4864	3.62	11.8	36.3	10040	81.6	11.4	200000	116	163	1.08	73.2	137		137			138	3.8	1.19	25.6	2	2	2	1
34	1.64009	1	55	2	0	0	1	0	120	80	75	1571	149	485	165	49	0	1					40000	5.13	15.7	46.3	12270	87.5	9	208000	6	97	1.14	72	184	40	115	146	5.9	137	4	1.79	30.3	1	1	1	0	1	0
35	2.10964	0	69	6	0	0	1	0			29	88	20	279	32	28	1	0					30.7	4.82	14.3	42.4	13700	86.7	5.6	302000	15	248	1.73	29.7	168	70	83	73	4.7	136	3.8	1.07	23.6	1	1	1	0	0	1
36	1.18066	0	57	8	0	0	1	0	100	70	60	383	80	360	42	15	1	0					0.35	4.02	14	41	10670	87.6	10.6	211000	12	151	0.97	65	252	75	170	34	2.8	144	3.9	1.31	35.1	1	1	1	0	1	0
38	3.13106	1	40	6	0	0	0	0	130	70	80	86		264	19	16	0	1					53.8	5.17	15	45.1	8740	62.8	30.4	210000	10	97	1.13	80.9	182	42	73	335	3.4	143	3.9	1	21.9	1	2	3	0	1	0
39	3.42484	1	57		2	1	1	0	120	75	85	1517	144	1517	151	34	0	1					10	5.17	14.8	43.7	14150	87	9.5	248000	12	648	1.88	38.8	204	64	127	65	8.2	133	4.4	1	22	2	1	1	0	1	0
40	4.13574	1	64	4	2	0	0	0	130	85	115	685	79	856	95	12	0	1						5.35	15.9	48.8	13020	76	10.7	172000	25	92	1.56	46.3	138	54	67	86	5.9	141	3.8	1.43	26.4	3	2	3	0	1	0
42	2.99322	1	72		3	0	1	0	110	70	74	316	95	961	61	36	0	1						3.96	13.4	38.8	7820	53.9	33.1	129000	28	100	1.01	74	122	38	70	70	6	135	4.3	1.68	22.9	1	2	1	0	1	0
46	3.51085	1	73	6	3	0	1	0	38	85	75	4203	566	1589	390	60	0	1						4.12	14	40.5	10410	75.4	20.2	166000	25	107	1.01	73.4	108	38	53	86	6.3	139	4.3	1.29	50.8	1	1	1	0	1	0
48	1.90615	1	65	6	3	0	0	0	110	70	73	1333	90	966	151	36	0	1					22394	4.65	14	42.1	8320	78	16.9	224000	10	107	1.19	63.7	116	31	68	83	5.1	138	4.3			1	3	2	0	0	1
51	4.35152	1	62	12	2	0	1	0	140	90	70	435	67	347	48	11	0	0	1				2645	4.68	14.5	42.6	11410	76.3	18.3	280000	10	135	1.27	60.2	217	46	171		8.6	138	4.2	1.65	35.8	1	1	3	0	1	0
52	3.01777	1	87	12	2	0	0	0	160	80	55	195	36	321	26	18	1	0						5.04	16.5	49.1	9030	89.6	7.6	175000	4	121	1.96	29.9			0		4.3	135	4.9	1.16	32	2	2	0	0	1	0
54	2.77713	1	61	4	2	0	1	0	130	70	80	413	49	359	53	41	0	1					665	4.88	16.2	47	10570	72.3	24.3	282000	6	138	1.05	76.2	170	54	78	192	7.8	135	3.7	1	32.6	1	2	1	0	0	1
55	0.462002	1	77			0						254	111	867	45	12	0	0	1				360	5.73	17	51.5	17890	84.5	10.4	207000	70	141	1.55	42.5	171	38	103	150	8.4	136	5.5	1.93	38.9	1	2	3	1
56	-0.384486	1	55	8		0	1	0	110	80	75	1067	120	454	167	15	0	1					2825	5.19	16.1	47.3	11740	75.4	19	361000	2	92	1.14	72	177	48	112	86	5	136	4.9	1.34	38.9	1	1	1	0	1	0
57	1.69478	0	83	12	2	0	0	0	140	85	96	2870	292	2221	448	97	0	1					30	3.68	12.2	34.3	11530	76.7	16.5	233000	15	133	1.06	48.7	132	63	58	55	5.2	140	4.2	1.38	78.1	1	2	1	0	1	0
58	2.67325	1	38	2		0	0	1	130	90	80	1930	125	555	165	40	1	0					40000	4.61	13.9	40.4	9810	81	13.3	142000	10	113	1.32	68	179	52	101	129	5.6	143	3.8	1.11	29.8	1	0	1	0	1	0
59	1.09127	1	39	6		0	1	0	110	80	60	463	72	370	56	51	1	0						5.36	16.1	48.3	13910	76.9	17.8	269000	3	95	1.15	79.7	122	35	72	76	5.3	137	4.7		21.1	1	1	1	0	1	0
60	-0.298411	1	78	8	3	0	0	0	180	105	78	450	42	1061	111	53	1	0					3.01	5.7	16.3	49.3	12900	83	12.9	255000	15	206	1.46	45.4	145	43	102			136	4.7	1.52	40	2	1	1	0	0	1
61	2.56509	0	64		3	1	0	0			80	288	38	716	76	103	0	1					13564.1	4.48	13.5	40.1	6610	66.6	22.1	202000	65	173	1.21	47.4	148	52	74	111		141	4.3		30	1	2	2	0	1	0
62	2.07814	1	87	2	2	0	0	0	70	45	40	56		359	17	13	1	0					65.3	4.69	14.2	43.3	10730	66.2	30	162000	3	160	1.99	29.3	150	39	94	87	7.6	144	5.1	1.96	26	2	1	1	0	1	0
64	0.245706	0	69		2	0	0				65	359	44	864	58	12	1	0						3.25	10.1	30.7	4930	72.2	22.2	189000	55	118	1.13	49.7	174	57	102	74	7.2	143	3.6	1.24	23.7	1	2	2	0	1	0
65	0.955906	1	58	3	3	1	0	1	160	90	77	1353	185	708	171	47	1	0					1	5.01	13.5	41.2	7990	69.6	23.6	145000	22	129	1.41	54.5	188	41	100	236	6.9	144	4	1.19	28.1	2	2	0	0	1	0
66	2.61669	1	58	4	3	1	1	0	145	80	49	136	24	761	47	113	1	0					10567	4.6	14.1	41.4	7460	72.8	21	158000	55	319	0.89	94.2	118	18	56	219	5.4	133	3.2			1	1	1	0	1	0
68	2.56378	1	54	10		0	1	1	120	80	73	180	25	711	51	52	1	0					10826	3.72	11	32.9	5280	64.4	25.8	331000		83	0.9	96.5	182	37	115	149	5	143	4	1.37	26.5	1	2	3	0	0	1
70	3.92273	0	60	12	2	0	1	0	190	80	55	558	23	432	25	16	0	1					9.7	4.34	13.2	39.8	7230	63.2	29.6	215000	24	83	1.05	57.9	163	58	91	71	7.1	143	3.7	1.19	35.8	1	2	1	0	0	1
71	2.09413	1	57	3		0	0	0	110	60	60	101	16	330	36	23	1	0					34.2	4.63	14.4	43.2	17240	84.1	10.2	286000	3	150	1.23	64.8	163	46	86	155	5.5	140	4.9		39.6	2	1	1	0	0	1
72	2.27402	1	77	3	1	0	0	1	116	75	55	90	28	308	35	33	1	0					31.3	4.72	15.5	47.8	8760	68.3	21.6	206000	8	113	1.75	36.7			0			140	4.5	1.11	21.2	1	1	1	0	1	0
73	2.96909	1	66		2	1						1086	88	1199	208	108	0	1					31.3	4.5	13.4	40.9	12700	79	9.3	135000	28	176	1.73	40.2	103	30	55	92		136	4.3	1.24		1	1	1	1
74	0.821948	0	58	8	2	1	1	1	140	70	88	3118	372		333	60	0	1						4.95	15.3	45.1	15150	75.3	17.8	224000	30	196	0.86	74.7	171	33	106	159	4.2	134	4	1.4	36.7	1	1	1	0	1	0
76	3.39575	0	60	10		0	0	0	125	90	72	1196	125	650	144	21	1						3.39	5.01	15	44.5	7470	73.3	21.2	260000	10	128	1.01	60.6	199	65	116	91	4.6	142	3.5		42	1	1	1	0	0	1
77	4.55573	1	60	7		0	0	0	130	70	60	382	34	293	26	10	0	1					796	4.75	14.6	42.4	12100	86.1	9.5	314000	8	117	1.02	79.5	204	47	143	69	4.9	141	3.6		55.5	1	1	1	0	0	1
78	0.737621	1	47	12		0	1	1	130	100	72	1661	91	1050	231	150	1	0						4.44	13.6	40.7	8550	61.6	27.3	162000	30	83	1.48	55.5	219	43	135	203	6.5	144	4.2	1.01	23.6	2	3	1	0	0	1
79	1.55335	1	83	6	3	1	0	0	140	90	100	954	178	420	75	10	0	1					0.05	4.46	14.1	42.5	12010	91.6	5.5	330000	50	125	1.61	39	182	44	120	92	10.3	143	4.1	1.1	34.7	2	1	1	0	1	0
80	2.30632	1	68	3		0	1	0	120	70	94	736	68	419	59	17	0	1						4.54	15.2	44.3	8630	89	10.4	198000	15	141	1.01	76.1	311	64	75	859	7.4	148	4.1	0.99	23.8	2	1	1	0	1	0
81	5.69046	1	46	6		0	1	0	130	80	87	588	36	346	39	17	0	1						4.3	14.4	40.9	11980	86.9	9.9	193000	5	159	0.94	96.8	131	46	68	84	3	137	3.5	1.56	202	1	1	1	0	1	0
82	4.61178	1	48	3	2	0	1	0	135	70	100	129		287	23	23	1	0					31.9	4.91	15	44.4	14360	84	12.2	318000	15	123	0.93	96.7	206	32	120	271	5.5	140	4.1	1	25	1	2	0	0	1	0
83	3.59191	1	48	6	0	0	1	0	130	80	68	113	20	254	22	15	0	1					1.5	4.36	13.9	40.4	10800	55.4	35	349000	10	113	0.68	112.9	154	43	98	63	6.5	138	3.7	1.09	47	1	1	1	0	1	0
84	4.94078	1	71		2	1	0	1	150	80	70	104		271	22	12	0	1					144.6	4.44	13.4	39	5370	65.2	23.2	182000	30	217	1.27	56.5	161	40	46	374	6.1	142	3.8		25.7	1	2	3	0	0	1
86	3.93457	1	70		3	1	1	1	130	75	98	386	35	432	63	28	0	1					10378	4.86	13.7	42.5	9700	74.8	19.4	221000	26	182	1.68	40.5	235	39	138	292	7.1	144	3.9	1.05	24.6	1	1	1	0	1	0
87	2.86342	1	34	11	1	0	1	1	145	85	90	2381	174	1474	217	23	1	0					38685	6.01	17.7	53.2	12030	66.1	23.6	270000	4	83	0.78	117.8	220	43	145	158	6.7	140	4.8			1	1	1	0	1	0
91	0.040282	1	60	12	0	0	1	0	90	60	60	1853	267	571	195	21	1	0						3.99	13	38.4	12500	68.7	23.8	249000	3	105	0.95	86.7	133	61	61	55		137	4.2	1.59	33.1	2	1	1	0	1	0
92	3.60949	0	77	3	2	0	0	0	120	65	75	706	63	672	69	20	1	0					0.582	3.76	12.7	38	8350	89.2	6	127000	20	146	1.81	26.6	129	42	78	46	5.2	135	3.8	1.54	53.7	2	1	1	0	1	0
93	2.57076	1	75	1.5	2	0	1	0			70	57	40	280	19	11	1	0					6.3	5.08	16.4	48.9	7380	62.4	31.8	191000	16	178	1.3	53.4	170	55	90	123		142	3.9	1.14	25.7	1	2	2	0	0	1
94	4.02493	0	65		3	1	0	0	180	90	90	537	61	499	39	15	0	1					0.22	4.27	13.1	38.7	13020	86.8	10.5	307000	20	143	1.12	51.7	125	63	44	88	5.3	145	3.3		25.7	2	1	1	0	1	0
95	2.53296	1	50	3	0	0	1	1	120	70	60	407	55	398	48	33	1	0					0.08	4.79	14.7	43.6	10660	66.1	28.4	253000	20	133	0.99	88.4	204	33	134	186		139	4.2	1.36	34.4	1	2	1	0	0	1
96	0.103502	0	68	12	2	0	0	1	70	40	20	134	26	442	129	88	1	0					75.2	3.85	11.8	36.2	16120	80.3	17.2	233000	5	305	1.65	31.7	196	64	124	40	4.3	142	3.6	1.48	26.1	1	2	0	0	1	0
97	-0.012778	1	68	3	0	0	1	0	110	74	94	7284	748	1641	269	32	0	1						5.23	14.5	45.4	16380	89.9	5.9	199000	40	120	1.41	50.8	143	39	90	70	4.8	149	4.3			2	1	1	0	1	0
98	3.05417	1	37	2	2	0	1	0	150	95	80	267	29	361	40	31	0	1					7.2	4.77	15.1	44	14450	79.1	16.1	232000	5	142	0.87	110.3	259	53	167	197	5.7	140	3.9		33.3	1	1	1	0	0	1
102	2.5747	1	44		3	0	0	0			75	1488	135	576	131	50	1	0						4.19	13.1	36.3	15570	75.6	20	354000	13	103	0.8	108.6	181	38	114	147	2	147	3.9	1.28	36.9	1	3	2	0	1	0
103	-0.241396	0	64	1.5	3	0	0	0	170	80	75	121	31	430	49	47	0	1					26.7	4.79	14	40.8	10120	74.3	22.4	211000	30	192	1.21	47.4	382	36	86	1302	9.2	149	3.9	1.12	23.2	2	1	1	0	1	0
104	5.67551	0	62	7	3	1	0	1	180	90	75	266	31	563	100	119	1	0					4.9	3.45	10.1	31.6	6690	72.2	19.4	205000	50	169	2.48	20.2	90	28	43	94	8.4	139	4.2	1.56	59.8	2	1	1	0	0	1
108	3.84496	0	80	7	0	0	0	0	70	35	53	238	56	257	36	10	1	0					496.1	3	8.6	26.4	5610	90.7	7	211000	33	167	1	53.3	116	40	69	36	2.6	137	4.1		26.2	2	1	1	0	0	1
110	2.6821	1	84	3	2	0	0	1	200	100	90	651	68	170	73	45	1	0					11643.7	6.3	17.5	54.6	9740	77.8	15.8	187000	5	100	1.34	48.3	214	52	128	170	9.5	148	4.2		24.1	2	1	1	0	1	0
111	2.6041	0	61		2	0	1	0	150	90	70	235	28	320	34	19	1	0					928.8	5.08	14.8	45.2	11260	72.6	22.4	266000	10	114	0.71	92.2	224	51	142	154	3.6	143	4.4	1.12	30.4	1	1	1	0	0	1
116	1.44485	1	70	12	2	0	0	0	120	75	80	2810	213	1181	321	48	1	0					40000	4.32	13.6	42.2	16270	86.8	8	206000	8	118	1.22	59.7	204	38	126	198		139	4.3	1.22	27.3	1	2	1	0	1	0
117	1.72078	1	61	4	0	0	0	1	130	80	88	263	35	349	37	35	0	1					511.9	4.75	14.4	45	15720	82.8	11	258000	2	127	1.08	73.7	231	75	133	116	7.2	140	4.6		22.7	2	1	1	0	0	1
118	3.07592	1	43	1.5	2	0	1	1	140	80	62	529	18	362	19	9	1	0					5.1	5.35	15.5	47.2	8850	65.7	24.4	275000	7	131	1.02	89.6	237	34	158	223	5.3	144	3.5			1	1	1	0	0	1
119	3.45499	1	44		0	0	1	0	140	80	70	126	20	329	23	18	1	0						4.47	13.6	39.6	8080	59.3	30.2	307000	15	118	0.98	93.4	240	42	178	98	4.1	142	3.7		33.3	1	1	1	0	0	1
121	2.60999	1	29		0	0	1	0	115	70	70	386	35	815	52	31	0	1						4.71	14.4	43.4	12210	65.1	19.9	184000	10	111	0.93	110.5	151	32	96	117	4.9	141	4			1	1	1	0	1	0
124	0.846325	0	58	4	2	0	1	0	125	75	78	255	31	715	38	16	0	1						7.24	18.4	57.9	7430	49.4	41.4	625000	5	98	0.85	75.8	101	28	54	97	3.9	141	4.3	1.17	30.2	1	1	1	0	0	1
127	1.85656	1	70	4	2	0	0	0	100	70	79	6725	631	2116	424	88	1	0				1		3.98	13.1	38.6	11690	79.2	13.6	207000	4	117	0.96	79.8						139	4	1.32	48	1	1	1	0	1	0
131	2.27788	0	69	4	2	0	0	1	160	100	100	105	65	453	23	23	0	1						4.16	13.6	41.7	14950	85.3	11	375000	25	130	0.89	66.3	199		134	99		140	4	1.14	50.5	1	1	1	0	0	1
136	3.88272	1	69	5	2	0	1	0	120	85	95	1034	177	826	76	26	1	0					147	4.78	14.2	43.3	9980	87.1	10.9	203000	23	114	1.32	54.7	196		140	65		146	4.2	1.7	58.9	1	1	1	0	0	1
137	5.41567	1	58	6	1	0	1	1	105	55	55	1667	156	1299	228	49	1	0					19.9	4.55	14	43.8	10200	76.2	17.5	196000	6	115	0.9	93.8						139	4	1.52	25.7	1	1	1	0	0	1
138	4.63503	1	83	11	2	0	0	0	125	70	95	242	31	392	111	111	0	1					2000	3.87	12.3	37.2	6510	63.2	25	153000	90	108	1.51	42.1						138	3.8	1.22		2	1	1	0	1	0
139	5.43058	1	56	8	3	0	1	0	175	120	90	404	53	677	121	97	0	1					1036	4.04	13.7	40.3	9230	62.9	30.2	270000	12	100	1.13	72.3	263		181	201		143	3.8	1.06	48.5	2	2	1	0	1	0
143	3.32744	1	54		3	0	1	0	160	100	90	125		464	27	30	0	1					739	4.67	14.2	43.9	8700	67	29	352000	20	101	0.79	101.8	166		113	158		138	4.1			1	1	1	0	0	1
148	4.43265	0	51		0	0	0	0				665	117	526	57	25	0	0		1				3.99	12.8	38.4	7530	79.8	17	210000	13	142	1.09	58.9	216		134	69		143	4.2		25.4	1	3	2	0	0	1
149	3.11783	0	58	8	0	0	1	1	140	70	75	1139	128	682	86	18	1	0					21617	4.82	14.6	44.7	11220	78.3	18.2	253000	39	155	0.78	84.1	169		115	136		146	4.4		31	1	1	1	0	0	1
150	3.86076	1	51	8	0	1	1	0	130	80	85	305	38	857	42	28	0	1						5.34	16.5	49.1	7350	86	12.9	269000	9	548	1.49	53.6	161		92	120		135	5.5			1	2	1	0	1	0
151	4.25598	1	46	10	3	0	1	0	180	100	60	342	59	570	55	54	1	0					2152	5.13	16.6	48.8	11560	50.2	44.9	329000	12	105	1.02	87.7	124		74	158		143	4.4	1.01	34.1	1	1	1	0	0	1
153	3.55518	0	76	6	2	1	0	0	170	80	100	134	33	539	36	23	1	0					315	4.01	11.5	36	7800	36.3	9.4	261000	25	168	1.92	24.9	168		86	78		143	4.8	1.1	21.9	1	2	1	0	0	1
156	4.69382	1	56	7	0	1	0	0	115	75	70	745	67	1260	89	36	1	0						3.89	11.4	34.6	14680			118000	97	279	3.19	20.6	97		58	208		133	5.6	1.25	24.1	1	1	1	0	0	1
157	2.62878	0	78	4	2	0	0	0	185	85	73	96		349	30	16	1	0					228	5.05	14.1	45.1	14650	87.2	8.9	349000		16	1.42	35.4	303		187	110		139	3.4			1	1	1	1
165	3.88578	0	57	7	3	1	0	0	140	100	115	156	28	654	154	117	1	0					1229	5.04	15.3	46.7	10480	85.5	12.8	202000	57	561	1.43	40.7	188		121	300		140	3.5	0.99	34.1	1	1	1	0	0	1
168	8.3132	1	64		2	0	0	0	130	85	91	445	33	595	103	87	0	1						4.64	15.1	44.5	15800	81.3	8.9	305000	5	178	1.18	64.8						143	4.1			1	1	1	0	1	0
170	2.0679	1	60		2	1	1	1	140	75	60	44		506	224	214	0	1						4.9	16.2	50.2	10710	81.7	12	254000	10	187	1.39	54.7	179		124	248		143	4.5	1.05	24.4	1	1	1	0	0	1
172	2.3444	1	67	3	1	0	1	1	160	70	60	60	20	427	22	29	1	0					14.4	5.07	15.8	48.2	14450	82.9	13.1	311000	10	117	1.15	65.2	154		88	93		142	3.9	1.01	18.1	2	1	1	0	0	1
174	2.69775	1	50	6	3	0	1	1	170	100	75	449	90	722	52	29	0	0	1					5.55	15.1	46.2	10090	82.1	13.4	170000	4	124	0.73	108.2	175		98	378		137	5	0.94	21	1	1	1	0	1	0
175	3.54787	0	42	2	0	0	1	0	95	65	62	70	12	349	17	17	0	1					4.2	3.31	11.6	34.4	11850	59.2	35.1	328000	15	175	1.04	66.4						145	4.5	1.04	21.5	2	1	1	0	0	1
178	6.47398	1	60		3	0	0	1	125	65	68	1259	144	717	115	41	1	0						4.77	15.1	45.1	14140	81.4	13.9	227000	5	116	1.15	68.8	174		121	89		141	4.1	1.04	34.7	1	3	0	0	0	1
179	4.09694	0	76	4	2	1	0	0	170	70	95	42	12	220	14	23	0	1					51.3	4.54	14.4	35.3	12140	80.1	15.4	216000	15	246	1.55	32.3	198		144	97		136	4	0.81	20.3	1	2	3	1
181	1.41915	0	65	6	3	0	0	1	180	120	115	500	61	663	70	39	1	0						4.87	14	44.7	11700	87.2	10.3	232000	8	146	1.16	49.5	124		74	94		146	4.5		37	2	1	1	0	1	0
183	7.16535	0	63		3	1						289	76	592	46	26	1	0						2.98	9.5	29.2	9940	76.2	17.3	374000	65	158	3.37	13.8						145	4.6	2.59	25.2	1	1	1	1
184	4.72759	1	44	6	1	0	1	0	160	90	76	825	79	511	79	45	0	1						4.57	15.7	45.4	9050	70.3	23	224000	17	97	1.32	65.1	127		79	156		142	4.8		34.3	1	1	1	0	1	0
185	5.89205	0	66	4	2	1	1	1	160	100	100	448	55	590	51	25	0	1					3318	4.82	13.4	40.9	9230	13.8	13.8	243000	9	194	0.97	61.1	148		97	192		142	4.2		24.1	1	1	1	0	0	1
186	3.75792	1	62	5	3	0	1	0	165	95	82	730	67	364	53	31	0	0	1					4.64	14.3	42.3	6690	84.3	11.5	208000	10	142	1.26	60.7	176		105	151		143	3.9	0.91	31.1	1	1	1	0	0	1
188	5.86869	1	38	9	3	1	1	1	160	90	60	393	65	424	57	45	0	1					2411	5.07	14.9	45.5	14920	64.3	30.3	296000	10	105	1.06	88.6	134		70	110		142	3.9	1	21.6	1	2	3	0	0	1
190	5.21384	1	72	8	3	0	0	0	120	50	62	1006	168	640	119	34	1	0						3.96	12.7	37.2	7640	74.4	19.1	211000	8	104	0.83	87.9	160		103	102		136	3.4	1.07	31.8	1	1	1	0	0	1
191	4.93489	1	44		1	0	1	1	155	85	60	176	22	339	23	21	0	1					247	4.8	14.9	44.8	15390	91.6	5.8	263000	5	121	1.23	71	142		82	98		142	4.2	0.95	21.6	1	1	1	0	0	1
195	2.60801	1	64	5	3	0	0	1	135	85	60	91	21	382	31	66	0	1					183	4.53	14.2	42.2	9180	85.6	8.9	147000	5	183	1.18	64.8	157		81	498		143	4		23.1	1	2	0	0	0	1
196	5.11611	1	63		2	0	1	0	140	70	80	442	58	345	36	36	1	0					3452	4.21	12.8	39.1	12330	83.6	12.1	294000	10	172	0.98	81.7	177		113	78		144	5.1		23	1	1	1	0	0	1
197	4.89307	1	52	8	2	0	0	0	140	85	75	1064	111	680	73	44	1	0					6123	4.45	135	40.4	9200	70.3	24.9	337000	9	107	1.32	61.6	181		102	124		139	4.4	1.13	22.9	1	2	0	0	0	1
201	3.55866	1	74	10	2	1	0	1	130	80	80	526	73	1962	270	202	0	1						4.24	13.4	40.9	13360	81.5	7.1	155000	45	138	1.84	35.3						142	4.4	1.68	28.7	1	1	1	0	1	0
																																																98
[truncated: 7 more columns]

## Sheet: CONTROLS
Sample no.	Adjusted miR-22	SEX (1: male; 0: female)	Age (years)	Hypertension (stage)	DM (1: yes; 0: no)	SMOKING (1: present)	OBESITY (BMI>=30)	HR (b/min)	Creatine Kinase (U/L)	CK-MB (U/L)	LDH	ASAT	ALAT	cTnI (ng/mL)
158	3.75695	1	61	3	0	1		100	110	16	256	35	43	<1.5
159	4.45911	0	44	0	0	1		89	100	16	373	25	27	<1.5
171	6.41817	1	71	3	1	0		89	59	8	351	12	13	<1.5
192	3.24737	0	40	0	0	0		74	118	32	495	20	18	<1.5
193	5.58618	1	39	0	0	1		120	237	25	461	18	25	<1.5
203	4.89962	0	43	1	0	1		90	62	25	394	22	22	<1.5
205	6.0883	0	29	0	0	0		105	93	9	289	16	18	<1.5
206	2.23781	1	34	0	0	1		80	186	22	652	35	43	<1.5
207	4.45057	0	34	0	0	0		72	63	21	447	21	18	<1.5
209	10.2273	0	54	2	0	0		65	73	18	326	25	41	<1.5
210	13.6335	1	47	1	0	1		88	148	15	268	37	30	<1.5
212	12.2342	0	62	3	1	0		75	84	23	348	19	29	<1.5
213	12.2123	0	38	0	0	1		63	133	24	299	29	34	<1.5
214	12.4467	1	48	1	0	1		98	98	18	377	22	26	<1.5
215	12.1988	1	64	2	0	0		103	159	26	402	34	31	<1.5
216	10.8095	1	44	0	0	0		76	74	19	198	33	26	<1.5
217	11.5696	0	55	2	0	1		89	181	28	213	21	24	<1.5
