# Supplementary material for: Plasma hsa-miR-22-3p Might Serve as an Early Predictor of Ventricular Function Recovery after ST-Elevation Acute Myocardial Infarction
Source: Biomedicines. 2023 Aug 17;11(8):2289. doi: 10.3390/biomedicines11082289 (PMC10452683; doi:10.3390/biomedicines11082289)
Supplement: Supplementary file 1 [file biomedicines-11-02289-s001.zip › Supplementary File S2-miR -22 FINAL.xlsx]

## Sheet: Sheet1
LVR
Probe	miR-22	VTDi	VTDf	Percentage change VTD	Absolute change VTD	FEi	FEf	Percentage change EF	Absolute change EF	Killip class	Burden of CAD	Complete revascularization	Clopidogrel	Ticagrelor	Aspirin	Statin	ACEi/ARB	Betablocker	Aldosterone receptor anatgonist	Nitrate	Thrombolytic
2	0.996297	102	130	27.45	28	45	40	-11.11	-5	1	2	0	1	0	1	1	1	1	1	1	0
4	3.63291	114	130	14.04	16	43	30	-30.23	-13	1	2	1	1	0	1	1	1	1	1	1	1
42	2.99322	85	116	36.47	31	45	40	-11.11	-5	1	2	1	1	0	1	1	1	1	1	0	0
48	1.90615	112	143	27.68	31	45	37.5	-16.67	-7.5	1	3	2	0	1	1	1	0	0	1	0	0
60	-0.298411	116	135	16.38	19	46	45	-2.17	-1	2	1	1	0	1	1	1	1	1	1	0	0
65	0.955905	150	170	13.33	20	47.5	42.5	-10.53	-5	2	2	0	1	0	1	1	0	1	1	1	1
87	2.86342	90	130	44.44	40	47.5	40	-15.79	-7.5	1	1	1	1	0	1	1	0	1	0	0	0
96	0.103501	90	120	33.33	30	40	35	-12.5	-5	1	2	0	1	0	1	1	1	0	1	1	0
117	1.72078	150	200	33.33	50	32.5	30	-7.69	-2.5	2	1	1	0	1	1	1	1	1	1	0	0
127	1.85656	140	170	21.43	30	47.5	40	-15.79	-7.5	1	1	1	1	0	1	1	0	1	1	0	0
143	3.32744	80	101	26.25	21	55	50	-9.09	-5	1	1	1	0	1	1	1	1	1	0	0	0
170	2.0679	145	160	10.34	15	50	30	-40	-20	1	1	1	0	1	1	1	1	0	1	0	0
175	3.54787	70	90	28.57	20	27.5	38	38.18	10.5	2	1	1	0	1	1	1	0	1	1	0	0
178	6.47397	100	140	40	40	45	45	0	0	1	3	0	0	1	1	1	1	1	0	0	0
non-LVR
Probe	miR-22	VTDi	VTDf	Percentage change VTD	Absolute change VTD	FEi	FEf	Percentage change EF	Absolute change EF	Killip class	Burden of CAD	Complete revascularization	Clopidogrel	Ticagrelor	Aspirin	Statin	ACEi/ARB	Betablocker	Aldosterone receptor anatgonist	Nitrate	Thrombolytic
1	4.46415	124	134	8.06	10	40	42.5	6.25	2.5	1	2	1	0	1	1	1	0	1	1	1	0
7	2.27159	122	110	-9.84	-12	42.5	57.5	35.29	15	1	3	3	0	1	1	1	1	1	1	0	1
15	1.56279	100	75	-25	-25	45	50	11.11	5	1	1	1	1	0	1	1	1	1	1	0	1
16	4.2934	126	130	3.17	4	42.5	37.5	-11.76	-5	1	1	1	1	0	1	1	1	1	1	0	0
25	6.83375	129	95	-26.36	-34	50	37.5	-25	-12.5	2	1	1	1	0	1	1	1	1	1	1	1
34	1.64009	100	90	-10	-10	43	55	27.91	12	1	1	1	1	0	1	1	1	1	1	0	0
59	1.09127	120	110	-8.33	-10	40	50	25	10	1	1	1	1	0	1	1	0	1	0	0	0
68	2.56378	242	160	-33.88	-82	37.5	40	6.67	2.5	1	2	3	0	1	1	1	0	0	1	1	0
70	3.92273	100	90	-10	-10	40	57.5	43.75	17.5	1	2	1	0	1	1	1	1	1	1	0	0
71	2.09413	80	70	-12.5	-10	40	50	25	10	2	1	1	0	1	1	1	1	1	1	0	0
74	0.821948	130	120	-7.69	-10	32.5	46	41.54	13.5	1	1	1	1	0	1	1	1	1	1	0	0
77	4.55573	170	160	-5.88	-10	37.5	37.5	0	0	1	1	1	0	1	1	1	1	1	1	0	0
82	4.61178	110	120	9.09	10	45	45	0	0	1	2	0	1	0	1	1	1	1	0	0	0
84	4.94078	152	120	-21.05	-32	43	45	4.65	2	1	2	3	0	1	1	1	1	1	1	1	0
98	3.05417	100	160	60	60	50	48.5	-3	-1.5	1	1	1	0	1	1	1	1	0	1	0	0
103	-0.241396	130	100	-23.08	-30	37.5	50	33.33	12.5	2	1	1	1	0	1	1	1	1	1	0	0
111	2.6041	110	100	-9.09	-10	46	60	30.43	14	1	1	1	0	1	1	1	1	1	1	0	0
119	3.45499	120	100	-16.67	-20	45	55	22.22	10	1	1	1	0	1	1	1	1	1	0	0	0
131	2.27788	88	90	2.27	2	50	55	10	5	1	1	1	0	1	1	1	1	1	1	0	0
136	3.88272	110	120	9.09	10	50	52.5	5	2.5	1	1	1	0	1	1	1	0	1	1	0	1
138	4.63503	110	110	0	0	40	45	12.5	5	2	1	1	1	0	1	1	1	1	1	0	0
139	5.43057	120	120	0	0	37.5	42.5	13.33	5	2	2	1	1	0	1	1	1	1	1	0	1
149	3.11783	106	114	7.55	8	45	50	11.11	5	1	1	1	0	1	1	1	1	1	1	0	1
165	3.49797	117	120	2.56	3	40	37.5	-6.25	-2.5	1	1	1	0	1	1	1	1	1	1	0	0
185	5.89205	120	80	-33.33	-40	42.5	55	29.41	12.5	1	1	1	0	1	1	1	1	0	1	0	0
186	3.75792	100	90	-10	-10	50	50	0	0	1	1	1	0	1	1	1	1	1	1	0	0
188	5.86869	140	120	-14.29	-20	45	50	11.11	5	1	2	3	0	1	1	1	1	1	1	0	0
191	4.93489	164	120	-26.83	-44	40	50	25	10	1	1	1	0	1	1	1	0	1	1	0	0
197	4.89307	110	100	-9.09	-10	50	45	-10	-5	1	2	0	0	1	1	1	1	1	0	0	1
